# Supplementary material for: Arthroscopic Management of Juxta‐Articular Proximal Tibial Chondroblastoma: A Case Report and Literature Review
Source: Orthop Surg. 2024 Nov 7;17(1):295–309. doi: 10.1111/os.14287 (PMC11735375; doi:10.1111/os.14287)
Supplement: Supplementary file 1 — Data S1: Figures information. [file OS-17-295-s001.zip]

Archive with 11 entries (11 files):
- Check the condition of bone graft fixation.gif
- Complete debridement performed under arthroscopy.gif
- Curettage the anterior aspect of the lesion.gif
- Curettage the lesion.gif
- Debridement of the posterior aspect.gif
- Exposure of the lesion 2(1).gif
- Exposure of the lesion.gif
- Install absorbable screw.gif
- Install Kirschner pins for bone graft fixation.gif
- The graft bone was inserted into the defect 1.gif
- The graft bone was inserted into the defect 2.gif
